# Supplementary material for: Effects of a BMI1008 mixture on postoperative pain in a rat model of incisional pain
Source: PLoS One. 2021 Sep 27;16(9):e0257267. doi: 10.1371/journal.pone.0257267 (PMC8476004; doi:10.1371/journal.pone.0257267)
Supplement: S1 File — (XLSX) [file pone.0257267.s001.xlsx]

## Sheet: Sheet1
Group	ID	baseline	after surgery	1h	2h	3h	4h	6h	8h	1d	2d	3d	5d	7d
Control	A1	60	0.4	0.4	0.4	1	1	1.4	1	1	1	2	10	60
Control	A2	60	2	2	2	2	2	2	4	4	4	10	15	26
Control	A3	60	1	1	1	1	2	1	2	4	4	10	15	26
Control	A4	100	0.4	0.6	0.6	0.6	0.6	1	1	1	6	15	15	26
Control	A5	60	1	0.16	0.16	0.16	1	4	4	4	4	6	26	60
Control	A6	100	2	1	1	1	1	1	1	2	4	6	15	15
Control	A7	60	1	1	1	1	2	1	2	4	4	10	15	26
Control	A8	100	0.4	0.6	0.6	0.6	0.6	1	1	1	6	15	15	26
Control	A9	60	2	0.6	0.6	0.4	0.4	0.4	0.4	0.4	2	6	10	26
Control	A10	60	0.4	0.6	0.6	0.6	1	2	2	2	4	6	26	60
Control	A11	100	1	0.6	0.6	0.6	0.6	1	1	1	10	15	15	26
BMI1	B1	60	60	15	10	10	10	10	10	10	10	10	26	60
BMI1	B2	60	60	60	15	15	15	15	15	15	15	10	15	26
BMI1	B3	100	100	26	26	26	15	15	15	15	15	10	15	26
BMI1	B4	100	60	60	26	26	26	15	15	10	10	10	10	26
BMI1	B5	100	60	60	60	60	60	26	26	15	15	15	26	26
BMI1	B6	60	60	26	26	26	26	15	15	15	15	10	15	26
BMI1	B7	100	60	60	26	26	26	15	15	15	15	15	15	26
BMI1	B8	100	100	100	100	26	26	26	15	10	10	15	15	26
BMI1	B9	60	60	60	60	26	26	15	15	10	10	10	26	60
BMI1	B10	100	100	60	60	60	26	26	26	15	15	15	10	60
BMI1	B11	60	100	60	60	26	26	15	15	15	15	10	15	26
BMI2	C1	100	60	26	26	15	15	15	15	26	26	15	26	60
BMI2	C2	60	60	26	26	15	15	15	15	15	15	15	15	26
BMI2	C3	100	60	60	60	60	15	15	15	15	15	15	15	26
BMI2	C4	60	60	100	26	26	26	26	26	15	15	15	15	26
BMI2	C5	100	60	60	60	60	26	26	15	26	15	10	26	60
BMI2	C6	60	60	60	60	60	60	26	26	15	10	15	15	26
BMI2	C7	60	60	100	26	26	26	26	26	15	15	15	15	26
BMI2	C8	100	100	60	60	60	60	26	15	15	15	15	15	26
BMI2	C9	100	60	60	60	60	26	26	26	15	15	15	26	26
BMI2	C10	60	100	100	26	26	60	26	26	15	15	15	26	60
BMI2	C11	60	100	100	100	60	60	26	15	15	10	15	26	26
BMI3	D1	100	60	60	60	26	26	15	15	26	26	15	26	60
BMI3	D2	60	60	26	26	26	26	26	26	26	15	15	15	26
BMI3	D3	100	60	60	60	60	26	26	26	15	15	15	15	26
BMI3	D4	60	60	100	26	26	60	26	26	15	15	15	15	26
BMI3	D5	100	60	60	60	60	60	26	15	26	15	10	26	60
BMI3	D6	60	60	60	60	60	60	26	26	15	10	15	15	26
BMI3	D7	100	100	100	60	60	60	60	60	26	26	26	26	60
BMI3	D8	100	100	60	60	60	60	26	15	15	15	15	15	26
BMI3	D9	100	60	60	60	60	26	26	26	26	26	26	26	26
BMI3	D10	60	100	100	26	60	60	60	26	15	15	15	26	60
BMI3	D11	60	100	100	100	60	60	60	15	15	10	15	26	26
BMI4	E1	100	60	60	60	60	60	60	26	26	26	15	26	60
BMI4	E2	60	60	100	60	60	60	60	60	26	26	15	15	26
BMI4	E3	100	60	60	60	60	60	60	60	60	60	60	60	60
BMI4	E4	60	60	100	100	100	60	60	26	26	26	15	15	26
BMI4	E5	100	60	60	60	60	60	60	26	26	15	10	26	60
BMI4	E6	60	60	60	60	60	60	26	26	15	10	15	15	26
BMI4	E7	60	60	100	60	60	60	60	60	26	26	26	26	60
BMI4	E8	100	100	60	60	60	60	26	26	26	60	26	26	60
BMI4	E9	100	60	60	60	60	26	26	26	26	26	26	26	26
BMI4	E10	60	100	100	60	60	60	60	26	15	15	15	26	60
BMI4	E11	60	100	100	100	60	60	60	26	26	26	26	26	26
BMI5	F1	100	100	100	100	100	100	60	60	26	26	26	26	60
BMI5	F2	60	60	60	60	60	60	60	60	26	26	26	26	26
BMI5	F3	100	60	60	60	60	60	60	60	60	26	15	26	60
BMI5	F4	60	60	100	100	100	100	100	60	60	26	60	60	60
BMI5	F5	100	60	60	100	60	60	60	26	26	26	26	26	60
BMI5	F6	60	60	60	60	60	60	60	60	26	26	26	26	26
BMI5	F7	100	60	100	60	60	60	60	60	26	26	26	26	60
BMI5	F8	100	100	60	60	60	60	60	26	26	15	15	15	26
BMI5	F9	100	60	60	60	60	60	26	26	26	26	26	26	26
BMI5	F10	60	100	100	60	60	60	60	26	26	26	26	26	60
BMI5	F11	60	100	100	100	100	60	60	26	26	15	15	26	26
BMI5	F12	60	100	100	60	60	26	26	26	15	15	26	60	26

## Sheet: Sheet2
Group	ID	baseline	after surgery	1h	2h	3h	4h	6h	8h	1d	2d	3d	5d	7d
After	C1	60	60	26	26	26	26	15	15	15	15	10	15	26
After	C2	100	100	100	100	60	60	60	26	15	15	15	15	60
After	C3	100	100	100	100	26	26	26	15	10	10	15	15	26
After	C4	60	60	60	26	26	26	15	15	15	15	10	15	26
After	C5	60	26	26	26	26	15	15	15	15	10	10	26	60
After	C6	60	60	26	26	26	26	15	15	15	15	10	15	26
After	C7	100	100	100	100	60	60	60	26	15	15	15	15	60
After	C8	100	100	100	100	60	60	60	26	15	15	15	15	60
After	C9	100	60	60	60	26	26	15	15	15	10	15	15	26
After	C10	100	100	100	100	26	26	26	10	15	15	15	15	26
After	C11	100	100	100	100	60	60	60	26	15	15	15	15	60
After	C12	100	100	100	100	60	60	60	26	15	15	15	15	60
After	C13	60	60	26	26	15	15	15	15	15	10	10	26	60
After	C14	100	100	100	100	60	60	60	26	15	15	15	15	60
After	C15	60	100	60	26	26	26	15	15	15	15	10	15	26
After	C16	60	100	60	26	26	26	15	15	15	15	10	15	26
After	C17	100	100	100	100	60	60	60	26	15	15	15	15	60
After	C18	100	100	100	100	60	60	60	26	15	15	15	15	60
After	C19	60	60	26	26	15	15	15	15	15	10	10	26	60
After	C20	60	60	60	26	26	26	15	15	15	15	10	15	26
After	C21	60	26	26	26	26	15	15	15	15	10	10	26	60
After	C22	60	60	26	26	26	26	15	15	15	15	10	15	26
After	C23	100	100	100	100	60	60	60	26	15	15	15	15	60
After	C24	100	100	100	100	60	60	60	26	15	15	15	15	60
After	C25	100	60	60	60	26	26	15	15	15	10	15	15	26
After	C26	100	100	100	100	26	26	26	10	15	15	15	15	26
After	C27	100	60	60	60	60	60	26	26	15	15	15	26	26
After	C28	100	100	100	100	60	60	60	26	15	15	15	15	60
After	C29	100	60	60	60	26	26	15	15	15	15	15	15	26
After	C30	100	100	100	100	60	60	60	26	15	15	15	15	60
After	C31	100	60	60	60	60	60	26	15	15	15	15	26	26
After	C32	60	60	60	60	60	60	26	15	10	10	10	26	60
After	C33	100	100	100	100	60	60	60	26	15	15	15	15	60
After	C34	60	60	26	26	26	15	15	15	15	10	10	26	60
Before	D1	60	60	60	60	60	26	26	26	15	15	10	15	26
Before	D2	100	100	100	100	60	60	60	60	15	15	15	15	60
Before	D3	100	100	100	100	26	26	26	15	10	10	15	15	26
Before	D4	100	100	100	100	60	60	60	26	15	15	15	15	60
Before	D5	60	60	60	60	60	26	15	26	15	10	15	15	26
Before	D6	100	100	100	100	60	26	26	15	15	15	15	15	26
Before	D7	100	100	60	60	60	60	26	26	15	15	15	26	26
Before	D8	100	100	100	100	60	60	60	26	15	15	15	15	60
Before	D9	60	60	60	60	26	26	15	26	15	15	15	15	26
Before	D10	100	100	100	100	60	60	60	26	15	15	15	15	60
Before	D11	100	100	60	60	60	60	26	15	15	15	15	26	26
Before	D12	60	100	60	60	60	60	26	15	10	10	10	26	60
Before	D13	100	100	100	100	60	60	60	26	15	15	15	15	60
Before	D14	60	60	60	60	26	26	26	26	15	10	10	26	60
Before	D15	60	100	60	26	26	26	26	15	15	15	10	15	26
Before	D16	60	100	60	26	26	26	15	15	15	15	10	15	26
Before	D17	100	100	100	100	60	60	60	26	15	15	15	15	60
Before	D18	100	100	100	100	60	60	60	26	15	15	15	15	60
Before	D19	60	60	60	26	26	15	15	15	15	10	10	26	60
Before	D20	60	60	60	60	60	26	26	15	15	15	10	15	26
Before	D21	60	60	60	26	26	15	15	15	15	10	10	26	60
Before	D22	60	60	26	26	26	26	15	15	15	15	10	15	26
Before	D23	100	100	100	100	60	60	60	26	15	15	15	15	60
Before	D24	100	100	100	100	60	60	60	26	15	15	15	15	60
Before	D25	100	100	60	60	26	26	15	15	15	15	15	15	26
Before	D26	100	100	100	100	60	60	60	26	15	15	15	15	60
Before	D27	100	60	60	60	60	60	26	15	15	15	15	26	26
Before	D28	60	60	60	60	60	60	26	26	10	10	10	26	60
Before	D29	100	100	100	100	60	60	60	60	15	15	15	15	60
Before	D30	60	60	26	26	26	15	15	26	15	10	10	26	60
Before	D31	60	100	60	26	26	26	15	15	15	15	10	15	26
Before	D32	100	100	100	100	60	60	60	26	15	15	15	15	60
Before	D33	100	60	60	60	60	60	26	26	15	15	15	26	26
Before	D34	60	60	60	60	60	60	26	15	10	10	10	26	60

## Sheet: Sheet3
Group	ID	baseline	after surgery	1h	2h	3h	4h	6h	8h	1d	2d	3d	5d	7d
Control	A1	60	0.4	0.4	0.4	1	1	1.4	1	1	1	2	10	60
Control	A2	60	2	2	2	2	2	2	4	4	4	10	15	26
Control	A3	100	1	0.6	0.6	0.6	0.6	1	1	1	6	15	15	26
Control	A4	60	1	0.16	0.16	0.16	1	4	4	4	4	6	26	60
Control	A5	100	2	1	1	1	1	1	1	2	4	6	15	15
Control	A6	60	1	1	1	1	2	1	2	4	4	10	15	26
Control	A7	100	0.4	0.6	0.6	0.6	0.6	1	1	1	6	15	15	26
Control	A8	60	0.6	0.6	0.6	0.4	0.4	0.4	0.4	1	2	6	10	15
Control	A9	60	1	0.16	0.16	0.16	1	4	4	4	4	6	26	60
Control	A10	100	2	1	1	1	1	1	1	2	4	6	15	15
Control	A11	60	1	1	1	1	2	1	2	4	4	10	15	26
Control	A12	100	0.4	0.6	0.6	0.6	0.6	1	1	1	6	15	15	26
Control	A13	60	2	0.6	0.6	0.4	0.4	0.4	0.4	0.4	2	6	10	26
Control	A14	60	0.4	0.6	0.6	0.6	1	2	2	2	4	6	26	60
Control	A15	100	1	0.6	0.6	0.6	0.6	1	1	1	10	15	15	26
Control	A16	60	1	0.6	0.6	0.4	0.4	0.4	0.4	1	2	6	10	15
BMI0.5	B1	60	60	26	26	26	26	15	10	10	10	15	26	60
BMI0.5	B2	60	60	26	26	15	15	26	10	4	4	6	15	26
BMI0.5	B3	60	60	60	60	26	26	15	15	6	4	15	15	26
BMI0.5	B4	100	26	26	26	26	26	26	15	15	15	15	26	26
BMI0.5	B5	60	26	26	26	26	26	15	15	6	6	6	15	15
BMI0.5	B6	60	26	26	26	26	26	15	15	10	4	4	26	26
BMI0.5	B7	60	26	26	26	26	15	15	10	10	4	6	15	26
BMI0.5	B8	60	60	60	60	15	15	6	6	6	6	6	26	26
BMI0.5	B9	60	26	26	26	26	26	15	15	6	6	6	15	15
BMI0.5	B10	60	26	26	26	26	15	15	15	10	4	4	26	26
BMI0.5	B11	60	26	26	26	26	26	15	6	10	4	6	15	26
BMI0.5	B12	60	60	60	60	15	15	6	6	6	6	6	26	26
BMI0.5	B13	60	60	60	26	26	15	6	4	4	4	4	15	26
BMI0.5	B14	60	60	26	26	15	15	26	15	10	4	6	15	26
BMI0.5	B15	60	60	60	60	26	26	15	6	8	6	6	15	26
BMI0.5	B16	60	60	60	26	26	26	10	8	8	10	6	26	26
BMI1	C1	60	60	26	26	15	15	15	15	15	10	10	26	60
BMI1	C2	60	60	60	26	26	26	15	15	15	15	10	15	26
BMI1	C3	60	26	26	26	26	15	15	15	15	10	10	26	60
BMI1	C4	60	60	26	26	26	26	15	15	15	15	10	15	26
BMI1	C5	100	60	60	60	26	26	15	15	15	15	15	15	26
BMI1	C6	100	100	100	100	26	26	26	10	15	15	15	15	26
BMI1	C7	100	60	60	60	60	60	26	26	15	15	15	26	26
BMI1	C8	60	60	26	26	26	26	15	15	15	15	10	15	26
BMI1	C9	100	60	60	60	26	26	15	15	15	15	15	15	26
BMI1	C10	100	100	100	100	26	26	26	15	10	10	15	15	26
BMI1	C11	100	60	60	60	60	60	26	15	15	15	15	26	26
BMI1	C12	60	60	60	60	60	60	26	15	10	10	10	26	60
BMI1	C13	100	100	100	100	60	60	60	26	15	15	15	15	60
BMI1	C14	60	60	26	26	26	15	15	15	15	10	10	26	60
BMI1	C15	60	100	60	26	26	26	15	15	15	15	10	15	26
BMI1	C16	60	100	60	26	26	26	15	15	15	15	10	15	26
BMI2.5	D1	100	60	60	60	26	26	15	15	26	26	15	26	60
BMI2.6	D2	60	60	26	26	26	26	26	26	26	15	15	15	26
BMI2.7	D3	100	60	60	60	60	26	26	26	15	15	15	15	26
BMI2.8	D4	60	60	60	60	60	60	26	26	15	10	10	15	26
BMI2.9	D5	60	60	100	26	26	15	26	26	15	15	15	15	26
BMI2.10	D6	100	60	60	60	60	60	26	15	26	15	10	26	60
BMI2.11	D7	100	60	60	60	60	60	26	26	15	15	10	15	26
BMI2.12	D8	60	60	60	60	60	60	26	26	15	10	15	15	26
BMI2.13	D9	60	60	100	26	26	15	26	26	15	15	15	15	26
BMI2.14	D10	100	60	60	60	60	60	26	26	26	15	10	26	60
BMI2.15	D11	100	100	60	60	60	60	26	15	15	15	15	15	26
BMI2.16	D12	100	60	60	60	60	26	26	26	26	26	26	26	26
BMI2.17	D13	60	100	100	26	26	60	60	26	15	15	15	26	60
BMI2.18	D14	60	100	60	60	60	60	60	26	26	26	10	26	60
BMI2.19	D15	60	100	100	100	60	60	60	15	15	10	15	26	26
BMI2.20	D16	60	100	100	60	60	26	26	26	15	15	26	60	26
